# Supplementary material for: Rapid and Sensitive Detection of Verticillium dahliae from Soil Using LAMP-CRISPR/Cas12a Technology
Source: Int J Mol Sci. 2024 May 10;25(10):5185. doi: 10.3390/ijms25105185 (PMC11120695; doi:10.3390/ijms25105185)
Supplement: Supplementary file 1 [file ijms-25-05185-s001.zip]

Archive with 1 entries (1 files):
- ijms-2988758-supplementary.pdf
